# Supplementary material for: MicroRNA and transcription factor co-regulatory networks and subtype classification of seminoma and non-seminoma in testicular germ cell tumors
Source: Sci Rep. 2020 Jan 21;10:852. doi: 10.1038/s41598-020-57834-w (PMC6972857; doi:10.1038/s41598-020-57834-w)
Supplement: Supplementary file 2 — Supporting Information. [file 41598_2020_57834_MOESM2_ESM.xlsx]

## Sheet: NSE TRF
TF	miRNA	miRNA_ID	Gene	TF_gene_tag	miRNA_gene_tag	TF_miRNA_tag
CDX1	hsa-miR-519d-3p	MIMAT0002853	KATNAL1	neg	neg	pos
CDX1	hsa-miR-526b-3p	MIMAT0002836	KATNAL1	neg	neg	pos
DLX5	hsa-miR-324-5p	MIMAT0000761	VDAC1	neg	neg	pos
FOSL1	hsa-miR-520a-3p	MIMAT0002834	KIF26B	neg	neg	pos
FOSL1	hsa-miR-520d-3p	MIMAT0002856	KIF26B	neg	neg	pos
FOXD3	hsa-miR-1283	MIMAT0005799	ADAMTS5	neg	neg	pos
FOXD3	hsa-miR-182-5p	MIMAT0000259	ARHGAP6	neg	neg	pos
FOXD3	hsa-miR-182-5p	MIMAT0000259	PRKD1	neg	neg	pos
FOXD3	hsa-miR-302a-3p	MIMAT0000684	ITGB8	neg	neg	pos
FOXD3	hsa-miR-302a-3p	MIMAT0000684	GPM6A	neg	neg	pos
FOXD3	hsa-miR-302d-3p	MIMAT0000718	ITGB8	neg	neg	pos
FOXD3	hsa-miR-302d-3p	MIMAT0000718	GPM6A	neg	neg	pos
FOXD3	hsa-miR-367-3p	MIMAT0000719	CTTNBP2	neg	neg	pos
FOXD3	hsa-miR-367-3p	MIMAT0000719	GPM6A	neg	neg	pos
FOXD3	hsa-miR-520b	MIMAT0002843	ITGB8	neg	neg	pos
FOXD3	hsa-miR-520b	MIMAT0002843	GPM6A	neg	neg	pos
FOXD3	hsa-miR-520d-3p	MIMAT0002856	GPM6A	neg	neg	pos
FOXD3	hsa-miR-520d-3p	MIMAT0002856	ITGB8	neg	neg	pos
FOXD3	hsa-miR-520d-3p	MIMAT0002856	GAB2	neg	neg	pos
FOXH1	hsa-miR-520d-3p	MIMAT0002856	PIK3R3	neg	neg	pos
FOXM1	hsa-miR-182-5p	MIMAT0000259	FAM107A	neg	neg	pos
FOXM1	hsa-miR-182-5p	MIMAT0000259	PPP3CA	neg	neg	pos
FOXM1	hsa-miR-182-5p	MIMAT0000259	SAMD4A	neg	neg	pos
FOXM1	hsa-miR-182-5p	MIMAT0000259	PDCD4	neg	neg	pos
FOXM1	hsa-miR-182-5p	MIMAT0000259	PRKD1	neg	neg	pos
FOXM1	hsa-miR-182-5p	MIMAT0000259	ZFP36L1	neg	neg	pos
FOXM1	hsa-miR-520b	MIMAT0002843	TMEM100	neg	neg	pos
FOXM1	hsa-miR-520b	MIMAT0002843	PDCD4	neg	neg	pos
FOXM1	hsa-miR-520b	MIMAT0002843	PHYHIPL	neg	neg	pos
FOXM1	hsa-miR-520c-3p	MIMAT0002846	TMEM100	neg	neg	pos
FOXM1	hsa-miR-520c-3p	MIMAT0002846	PHYHIPL	neg	neg	pos
FOXM1	hsa-miR-520c-3p	MIMAT0002846	PDCD4	neg	neg	pos
KLF17	hsa-miR-142-5p	MIMAT0000433	EFNA5	neg	neg	pos
KLF17	hsa-miR-182-5p	MIMAT0000259	ATP9A	neg	neg	pos
KLF17	hsa-miR-182-5p	MIMAT0000259	LOX	neg	neg	pos
KLF17	hsa-miR-519d-3p	MIMAT0002853	TBX3	neg	neg	pos
KLF17	hsa-miR-519d-3p	MIMAT0002853	VLDLR	neg	neg	pos
KLF17	hsa-miR-96-5p	MIMAT0000095	ZMIZ1	neg	neg	pos
KLF17	hsa-miR-96-5p	MIMAT0000095	RNF152	neg	neg	pos
KLF17	hsa-miR-96-5p	MIMAT0000095	VLDLR	neg	neg	pos
KLF17	hsa-miR-96-5p	MIMAT0000095	LOX	neg	neg	pos
KLF17	hsa-miR-96-5p	MIMAT0000095	EFNA1	neg	neg	pos
KLF4	hsa-miR-519d-3p	MIMAT0002853	EPHA4	neg	neg	pos
KLF4	hsa-miR-519d-3p	MIMAT0002853	ATP1A2	neg	neg	pos
KLF4	hsa-miR-519d-3p	MIMAT0002853	GPC6	neg	neg	pos
KLF4	hsa-miR-520a-3p	MIMAT0002834	GPC6	neg	neg	pos
KLF4	hsa-miR-520c-3p	MIMAT0002846	CHD7	neg	neg	pos
KLF4	hsa-miR-520c-3p	MIMAT0002846	GPC6	neg	neg	pos
KLF4	hsa-miR-520d-3p	MIMAT0002856	GPC6	neg	neg	pos
KLF4	hsa-miR-520e	MIMAT0002825	GPC6	neg	neg	pos
KLF4	hsa-miR-520e	MIMAT0002825	CHD7	neg	neg	pos
LHX3	hsa-miR-182-5p	MIMAT0000259	TP53INP1	neg	neg	pos
LHX3	hsa-miR-182-5p	MIMAT0000259	ZC3H6	neg	neg	pos
LHX3	hsa-miR-182-5p	MIMAT0000259	SPATS2L	neg	neg	pos
LHX3	hsa-miR-372-3p	MIMAT0000724	KIF26B	neg	neg	pos
LHX3	hsa-miR-372-3p	MIMAT0000724	TP53INP1	neg	neg	pos
LHX3	hsa-miR-372-3p	MIMAT0000724	CDH6	neg	neg	pos
LHX3	hsa-miR-373-3p	MIMAT0000726	KIF26B	neg	neg	pos
LHX3	hsa-miR-373-3p	MIMAT0000726	CDH6	neg	neg	pos
LHX3	hsa-miR-373-3p	MIMAT0000726	TP53INP1	neg	neg	pos
LHX3	hsa-miR-520a-3p	MIMAT0002834	CDH6	neg	neg	pos
LHX3	hsa-miR-520a-3p	MIMAT0002834	PRRG4	neg	neg	pos
LHX3	hsa-miR-520a-3p	MIMAT0002834	LYPD6	neg	neg	pos
LHX3	hsa-miR-520a-3p	MIMAT0002834	TP53INP1	neg	neg	pos
LHX3	hsa-miR-520a-3p	MIMAT0002834	KIF26B	neg	neg	pos
LHX3	hsa-miR-520b	MIMAT0002843	CDH6	neg	neg	pos
LHX3	hsa-miR-520b	MIMAT0002843	KIF26B	neg	neg	pos
LHX3	hsa-miR-520b	MIMAT0002843	LYPD6	neg	neg	pos
LHX3	hsa-miR-520b	MIMAT0002843	TP53INP1	neg	neg	pos
LHX3	hsa-miR-520b	MIMAT0002843	PRRG4	neg	neg	pos
LHX3	hsa-miR-520d-3p	MIMAT0002856	KIF26B	neg	neg	pos
LHX3	hsa-miR-520d-3p	MIMAT0002856	TP53INP1	neg	neg	pos
LHX3	hsa-miR-520d-3p	MIMAT0002856	LYPD6	neg	neg	pos
LHX3	hsa-miR-520d-3p	MIMAT0002856	CDH6	neg	neg	pos
LHX3	hsa-miR-520d-3p	MIMAT0002856	PRRG4	neg	neg	pos
LHX3	hsa-miR-520e	MIMAT0002825	LYPD6	neg	neg	pos
LHX3	hsa-miR-520e	MIMAT0002825	PRRG4	neg	neg	pos
LHX3	hsa-miR-520e	MIMAT0002825	CDH6	neg	neg	pos
LHX3	hsa-miR-520e	MIMAT0002825	TP53INP1	neg	neg	pos
LHX3	hsa-miR-520e	MIMAT0002825	KIF26B	neg	neg	pos
LHX3	hsa-miR-526b-3p	MIMAT0002836	PRRG4	neg	neg	pos
LHX3	hsa-miR-526b-3p	MIMAT0002836	ZNF652	neg	neg	pos
LHX3	hsa-miR-526b-3p	MIMAT0002836	TP53INP1	neg	neg	pos
LHX3	hsa-miR-96-5p	MIMAT0000095	IRS1	neg	neg	pos
LHX3	hsa-miR-96-5p	MIMAT0000095	TP53INP1	neg	neg	pos
LHX3	hsa-miR-96-5p	MIMAT0000095	RNF152	neg	neg	pos
LHX3	hsa-miR-96-5p	MIMAT0000095	SPATS2L	neg	neg	pos
MAFA	hsa-miR-182-5p	MIMAT0000259	PDCD4	neg	neg	pos
MAFA	hsa-miR-182-5p	MIMAT0000259	ATP9A	neg	neg	pos
MAFA	hsa-miR-182-5p	MIMAT0000259	PALLD	neg	neg	pos
MAFA	hsa-miR-183-5p	MIMAT0000261	PDCD4	neg	neg	pos
MAFA	hsa-miR-519d-3p	MIMAT0002853	PALLD	neg	neg	pos
MAFA	hsa-miR-519d-3p	MIMAT0002853	SLC4A4	neg	neg	pos
MAFA	hsa-miR-519d-3p	MIMAT0002853	MCF2L	neg	neg	pos
MAFA	hsa-miR-519d-3p	MIMAT0002853	LYPD6	neg	neg	pos
MAFA	hsa-miR-519d-3p	MIMAT0002853	GPC6	neg	neg	pos
MAFA	hsa-miR-520a-3p	MIMAT0002834	LYPD6	neg	neg	pos
MAFA	hsa-miR-520a-3p	MIMAT0002834	PDCD4	neg	neg	pos
MAFA	hsa-miR-520a-3p	MIMAT0002834	PALLD	neg	neg	pos
MAFA	hsa-miR-520a-3p	MIMAT0002834	GPC6	neg	neg	pos
MAFA	hsa-miR-520b	MIMAT0002843	GPC6	neg	neg	pos
MAFA	hsa-miR-520b	MIMAT0002843	LYPD6	neg	neg	pos
MAFA	hsa-miR-520b	MIMAT0002843	PDCD4	neg	neg	pos
MAFA	hsa-miR-520b	MIMAT0002843	PALLD	neg	neg	pos
MAFA	hsa-miR-520c-3p	MIMAT0002846	PDCD4	neg	neg	pos
MAFA	hsa-miR-520c-3p	MIMAT0002846	GPC6	neg	neg	pos
MAFA	hsa-miR-520c-3p	MIMAT0002846	PALLD	neg	neg	pos
MAFA	hsa-miR-520c-3p	MIMAT0002846	LYPD6	neg	neg	pos
MAFA	hsa-miR-520d-3p	MIMAT0002856	PDCD4	neg	neg	pos
MAFA	hsa-miR-520d-3p	MIMAT0002856	GPC6	neg	neg	pos
MAFA	hsa-miR-520d-3p	MIMAT0002856	PALLD	neg	neg	pos
MAFA	hsa-miR-520d-3p	MIMAT0002856	LYPD6	neg	neg	pos
MAFA	hsa-miR-96-5p	MIMAT0000095	ARHGAP24	neg	neg	pos
MSX1	hsa-miR-1-3p	MIMAT0000416	GNPNAT1	neg	neg	pos
MYBL2	hsa-miR-182-5p	MIMAT0000259	FHL1	neg	neg	pos
MYBL2	hsa-miR-182-5p	MIMAT0000259	LRCH2	neg	neg	pos
MYBL2	hsa-miR-520d-3p	MIMAT0002856	GPM6A	neg	neg	pos
MYBL2	hsa-miR-520d-3p	MIMAT0002856	BICC1	neg	neg	pos
NANOG	hsa-miR-302a-3p	MIMAT0000684	DCAF5	neg	neg	pos
NANOG	hsa-miR-302d-3p	MIMAT0000718	DCAF5	neg	neg	pos
NANOG	hsa-miR-367-3p	MIMAT0000719	CAMK2A	neg	neg	pos
NANOG	hsa-miR-373-3p	MIMAT0000726	DCAF5	neg	neg	pos
NANOG	hsa-miR-373-3p	MIMAT0000726	FRMD4A	neg	neg	pos
NANOG	hsa-miR-520e	MIMAT0002825	FRMD4A	neg	neg	pos
NANOG	hsa-miR-520e	MIMAT0002825	DCAF5	neg	neg	pos
NR5A2	hsa-miR-96-5p	MIMAT0000095	ARHGAP24	neg	neg	pos
POU5F1	hsa-miR-182-5p	MIMAT0000259	TP53INP1	neg	neg	pos
POU5F1	hsa-miR-182-5p	MIMAT0000259	ARHGAP6	neg	neg	pos
POU5F1	hsa-miR-182-5p	MIMAT0000259	GPR135	neg	neg	pos
POU5F1	hsa-miR-520a-3p	MIMAT0002834	TMEM100	neg	neg	pos
POU5F1	hsa-miR-520a-3p	MIMAT0002834	TP53INP1	neg	neg	pos
POU5F1	hsa-miR-520b	MIMAT0002843	TMEM100	neg	neg	pos
POU5F1	hsa-miR-520b	MIMAT0002843	TP53INP1	neg	neg	pos
POU5F1	hsa-miR-520c-3p	MIMAT0002846	TP53INP1	neg	neg	pos
POU5F1	hsa-miR-520c-3p	MIMAT0002846	TMEM100	neg	neg	pos
POU5F1	hsa-miR-520d-3p	MIMAT0002856	TP53INP1	neg	neg	pos
POU5F1	hsa-miR-520d-3p	MIMAT0002856	TMEM100	neg	neg	pos
POU5F1	hsa-miR-520e	MIMAT0002825	TP53INP1	neg	neg	pos
POU5F1	hsa-miR-520e	MIMAT0002825	TMEM100	neg	neg	pos
SPZ1	hsa-miR-182-5p	MIMAT0000259	RND3	neg	neg	pos
SPZ1	hsa-miR-182-5p	MIMAT0000259	PCDH18	neg	neg	pos
SPZ1	hsa-miR-182-5p	MIMAT0000259	SCUBE3	neg	neg	pos
SPZ1	hsa-miR-182-5p	MIMAT0000259	ZHX1	neg	neg	pos
SPZ1	hsa-miR-520a-3p	MIMAT0002834	RND3	neg	neg	pos
SPZ1	hsa-miR-520e	MIMAT0002825	RND3	neg	neg	pos
TFAP2C	hsa-miR-182-5p	MIMAT0000259	ATP9A	neg	neg	pos
TFAP2C	hsa-miR-182-5p	MIMAT0000259	SPATS2L	neg	neg	pos
TFAP2C	hsa-miR-372-3p	MIMAT0000724	UHRF2	neg	neg	pos
TFAP2C	hsa-miR-519d-3p	MIMAT0002853	LYPD6	neg	neg	pos
TFAP2C	hsa-miR-519d-3p	MIMAT0002853	TBX3	neg	neg	pos
TFAP2C	hsa-miR-520a-3p	MIMAT0002834	UHRF2	neg	neg	pos
TFAP2C	hsa-miR-520a-3p	MIMAT0002834	LYPD6	neg	neg	pos
TFAP2C	hsa-miR-520b	MIMAT0002843	LYPD6	neg	neg	pos
TFAP2C	hsa-miR-520b	MIMAT0002843	UHRF2	neg	neg	pos
TFAP2C	hsa-miR-520c-3p	MIMAT0002846	UHRF2	neg	neg	pos
TFAP2C	hsa-miR-520c-3p	MIMAT0002846	LYPD6	neg	neg	pos
TFAP2C	hsa-miR-520d-3p	MIMAT0002856	UHRF2	neg	neg	pos
TFAP2C	hsa-miR-520d-3p	MIMAT0002856	GAB2	neg	neg	pos
TFAP2C	hsa-miR-520d-3p	MIMAT0002856	LYPD6	neg	neg	pos
TFAP2C	hsa-miR-520e	MIMAT0002825	UHRF2	neg	neg	pos
TFAP2C	hsa-miR-520e	MIMAT0002825	LYPD6	neg	neg	pos
TFAP2C	hsa-miR-520e	MIMAT0002825	GAB2	neg	neg	pos
TFAP2C	hsa-miR-96-5p	MIMAT0000095	RNF152	neg	neg	pos
TFAP2C	hsa-miR-96-5p	MIMAT0000095	SPATS2L	neg	neg	pos

## Sheet: NSE TAF
TF	miRNA	miRNA_ID	Gene	TF_gene_tag	miRNA_gene_tag	TF_miRNA_tag
CTNNB1	hsa-miR-520b	MIMAT0002843	EDNRB	pos	neg	neg
CTNNB1	hsa-miR-520b	MIMAT0002843	FRMD4B	pos	neg	neg
CTNNB1	hsa-miR-96-5p	MIMAT0000095	ZMIZ1	pos	neg	neg
CTNNB1	hsa-miR-96-5p	MIMAT0000095	SPATS2L	pos	neg	neg
CTNNB1	hsa-miR-96-5p	MIMAT0000095	RNF152	pos	neg	neg
CTNNB1	hsa-miR-96-5p	MIMAT0000095	FREM1	pos	neg	neg
CTNNB1	hsa-miR-96-5p	MIMAT0000095	EFNA1	pos	neg	neg
DLX5	hsa-miR-1283	MIMAT0005799	PTPRK	pos	neg	neg
DLX5	hsa-miR-367-3p	MIMAT0000719	ZFHX4	pos	neg	neg
DLX5	hsa-miR-367-3p	MIMAT0000719	KLHL31	pos	neg	neg
DLX5	hsa-miR-367-3p	MIMAT0000719	PTPRK	pos	neg	neg
DLX5	hsa-miR-367-3p	MIMAT0000719	COL5A1	pos	neg	neg
DLX5	hsa-miR-367-3p	MIMAT0000719	COL1A2	pos	neg	neg
ERG	hsa-miR-141-3p	MIMAT0000432	TNS1	pos	neg	neg
ERG	hsa-miR-141-3p	MIMAT0000432	DZIP1	pos	neg	neg
ERG	hsa-miR-302a-3p	MIMAT0000684	TNS1	pos	neg	neg
ERG	hsa-miR-302a-3p	MIMAT0000684	BICC1	pos	neg	neg
ERG	hsa-miR-302a-3p	MIMAT0000684	SYTL4	pos	neg	neg
ERG	hsa-miR-302d-3p	MIMAT0000718	TNS1	pos	neg	neg
ERG	hsa-miR-302d-3p	MIMAT0000718	SYTL4	pos	neg	neg
ERG	hsa-miR-302d-3p	MIMAT0000718	BICC1	pos	neg	neg
ERG	hsa-miR-367-3p	MIMAT0000719	JPH2	pos	neg	neg
ERG	hsa-miR-367-3p	MIMAT0000719	SLC24A3	pos	neg	neg
ERG	hsa-miR-367-3p	MIMAT0000719	TEX2	pos	neg	neg
ERG	hsa-miR-367-3p	MIMAT0000719	ASPN	pos	neg	neg
ERG	hsa-miR-367-3p	MIMAT0000719	SCUBE3	pos	neg	neg
ERG	hsa-miR-367-3p	MIMAT0000719	STARD13	pos	neg	neg
ERG	hsa-miR-367-3p	MIMAT0000719	CAMK2A	pos	neg	neg
ERG	hsa-miR-367-3p	MIMAT0000719	ADAMTSL3	pos	neg	neg
ERG	hsa-miR-372-3p	MIMAT0000724	BICC1	pos	neg	neg
ERG	hsa-miR-372-3p	MIMAT0000724	SYTL4	pos	neg	neg
ERG	hsa-miR-372-3p	MIMAT0000724	TNS1	pos	neg	neg
ERG	hsa-miR-372-3p	MIMAT0000724	GPC6	pos	neg	neg
ERG	hsa-miR-372-3p	MIMAT0000724	UHRF2	pos	neg	neg
ERG	hsa-miR-372-3p	MIMAT0000724	FRMD4A	pos	neg	neg
ERG	hsa-miR-373-3p	MIMAT0000726	UHRF2	pos	neg	neg
ERG	hsa-miR-373-3p	MIMAT0000726	FRMD4A	pos	neg	neg
ERG	hsa-miR-373-3p	MIMAT0000726	BICC1	pos	neg	neg
ERG	hsa-miR-373-3p	MIMAT0000726	SYTL4	pos	neg	neg
ERG	hsa-miR-373-3p	MIMAT0000726	ZHX1	pos	neg	neg
ERG	hsa-miR-373-3p	MIMAT0000726	GPC6	pos	neg	neg
ERG	hsa-miR-373-3p	MIMAT0000726	TNS1	pos	neg	neg
ERG	hsa-miR-519d-3p	MIMAT0002853	GPC6	pos	neg	neg
ERG	hsa-miR-519d-3p	MIMAT0002853	PTHLH	pos	neg	neg
ERG	hsa-miR-519d-3p	MIMAT0002853	FRMD4A	pos	neg	neg
ERG	hsa-miR-519d-3p	MIMAT0002853	TNS1	pos	neg	neg
ERG	hsa-miR-520e	MIMAT0002825	BICC1	pos	neg	neg
ERG	hsa-miR-520e	MIMAT0002825	UHRF2	pos	neg	neg
ERG	hsa-miR-520e	MIMAT0002825	TNS1	pos	neg	neg
ERG	hsa-miR-520e	MIMAT0002825	GPC6	pos	neg	neg
ERG	hsa-miR-520e	MIMAT0002825	FRMD4A	pos	neg	neg
ERG	hsa-miR-96-5p	MIMAT0000095	ASPN	pos	neg	neg
ERG	hsa-miR-96-5p	MIMAT0000095	PPP3CA	pos	neg	neg
ERG	hsa-miR-96-5p	MIMAT0000095	ZHX1	pos	neg	neg
ERG	hsa-miR-96-5p	MIMAT0000095	COL13A1	pos	neg	neg
ERG	hsa-miR-96-5p	MIMAT0000095	SPATS2L	pos	neg	neg
ERG	hsa-miR-96-5p	MIMAT0000095	SCUBE3	pos	neg	neg
ERG	hsa-miR-96-5p	MIMAT0000095	TNS1	pos	neg	neg
ERG	hsa-miR-96-5p	MIMAT0000095	SLC35A1	pos	neg	neg
ERG	hsa-miR-96-5p	MIMAT0000095	LOX	pos	neg	neg
ETS2	hsa-miR-182-5p	MIMAT0000259	LOX	pos	neg	neg
ETS2	hsa-miR-519d-3p	MIMAT0002853	GPC6	pos	neg	neg
ETS2	hsa-miR-519d-3p	MIMAT0002853	TET2	pos	neg	neg
ETS2	hsa-miR-519d-3p	MIMAT0002853	SHANK2	pos	neg	neg
ETS2	hsa-miR-519d-3p	MIMAT0002853	CPS1	pos	neg	neg
ETS2	hsa-miR-519d-3p	MIMAT0002853	TBL1X	pos	neg	neg
ETS2	hsa-miR-519d-3p	MIMAT0002853	RNF128	pos	neg	neg
ETS2	hsa-miR-520a-3p	MIMAT0002834	GPC6	pos	neg	neg
ETS2	hsa-miR-520a-3p	MIMAT0002834	EGFR	pos	neg	neg
ETS2	hsa-miR-520a-3p	MIMAT0002834	TET2	pos	neg	neg
ETS2	hsa-miR-520d-3p	MIMAT0002856	GPC6	pos	neg	neg
ETS2	hsa-miR-520d-3p	MIMAT0002856	TET2	pos	neg	neg
ETS2	hsa-miR-520d-3p	MIMAT0002856	EGFR	pos	neg	neg
ETS2	hsa-miR-96-5p	MIMAT0000095	TBL1X	pos	neg	neg
ETS2	hsa-miR-96-5p	MIMAT0000095	LOX	pos	neg	neg
ETS2	hsa-miR-96-5p	MIMAT0000095	SLC38A4	pos	neg	neg
FOSL2	hsa-miR-520d-3p	MIMAT0002856	KIF26B	pos	neg	neg
FOSL2	hsa-miR-520d-3p	MIMAT0002856	TNS1	pos	neg	neg
FOXA1	hsa-miR-1283	MIMAT0005799	PTPRK	pos	neg	neg
FOXA1	hsa-miR-520a-3p	MIMAT0002834	PRRG4	pos	neg	neg
FOXA1	hsa-miR-520a-3p	MIMAT0002834	PHYHIPL	pos	neg	neg
FOXA1	hsa-miR-520a-3p	MIMAT0002834	CNKSR3	pos	neg	neg
FOXA1	hsa-miR-520a-3p	MIMAT0002834	FRMD4A	pos	neg	neg
FOXA1	hsa-miR-520a-3p	MIMAT0002834	LYPD6	pos	neg	neg
FOXA1	hsa-miR-520b	MIMAT0002843	FRMD4A	pos	neg	neg
FOXA1	hsa-miR-520b	MIMAT0002843	LYPD6	pos	neg	neg
FOXA1	hsa-miR-520b	MIMAT0002843	PHYHIPL	pos	neg	neg
FOXA1	hsa-miR-520b	MIMAT0002843	CNKSR3	pos	neg	neg
FOXA1	hsa-miR-520b	MIMAT0002843	PRRG4	pos	neg	neg
FOXA1	hsa-miR-520c-3p	MIMAT0002846	LYPD6	pos	neg	neg
FOXA1	hsa-miR-520c-3p	MIMAT0002846	PHYHIPL	pos	neg	neg
FOXA1	hsa-miR-520c-3p	MIMAT0002846	FRMD4A	pos	neg	neg
FOXA1	hsa-miR-520c-3p	MIMAT0002846	CNKSR3	pos	neg	neg
FOXA1	hsa-miR-520c-3p	MIMAT0002846	PRRG4	pos	neg	neg
FOXA1	hsa-miR-520d-3p	MIMAT0002856	FRMD4A	pos	neg	neg
FOXA1	hsa-miR-520d-3p	MIMAT0002856	LYPD6	pos	neg	neg
FOXA1	hsa-miR-520d-3p	MIMAT0002856	CNKSR3	pos	neg	neg
FOXA1	hsa-miR-520d-3p	MIMAT0002856	PHYHIPL	pos	neg	neg
FOXA1	hsa-miR-520d-3p	MIMAT0002856	PRRG4	pos	neg	neg
FOXA1	hsa-miR-520e	MIMAT0002825	LYPD6	pos	neg	neg
FOXA1	hsa-miR-520e	MIMAT0002825	PRRG4	pos	neg	neg
FOXA1	hsa-miR-520e	MIMAT0002825	CNKSR3	pos	neg	neg
FOXA1	hsa-miR-520e	MIMAT0002825	PHYHIPL	pos	neg	neg
FOXA1	hsa-miR-520e	MIMAT0002825	FRMD4A	pos	neg	neg
FOXA1	hsa-miR-526b-3p	MIMAT0002836	PRRG4	pos	neg	neg
FOXC1	hsa-miR-1283	MIMAT0005799	ADAMTS5	pos	neg	neg
FOXC1	hsa-miR-302a-3p	MIMAT0000684	TNS1	pos	neg	neg
FOXC1	hsa-miR-302a-3p	MIMAT0000684	HABP4	pos	neg	neg
FOXC1	hsa-miR-302a-3p	MIMAT0000684	SCN2A	pos	neg	neg
FOXC1	hsa-miR-302a-3p	MIMAT0000684	ITGB8	pos	neg	neg
FOXC1	hsa-miR-302c-3p	MIMAT0000717	HABP4	pos	neg	neg
FOXC1	hsa-miR-302d-3p	MIMAT0000718	SCN2A	pos	neg	neg
FOXC1	hsa-miR-302d-3p	MIMAT0000718	HABP4	pos	neg	neg
FOXC1	hsa-miR-302d-3p	MIMAT0000718	ITGB8	pos	neg	neg
FOXC1	hsa-miR-302d-3p	MIMAT0000718	TNS1	pos	neg	neg
FOXC1	hsa-miR-302d-3p	MIMAT0000718	ZFHX4	pos	neg	neg
FOXC1	hsa-miR-367-3p	MIMAT0000719	ZFHX4	pos	neg	neg
FOXC1	hsa-miR-367-3p	MIMAT0000719	HIVEP1	pos	neg	neg
FOXC1	hsa-miR-367-3p	MIMAT0000719	ST6GAL2	pos	neg	neg
FOXC1	hsa-miR-367-3p	MIMAT0000719	ASPN	pos	neg	neg
FOXC1	hsa-miR-367-3p	MIMAT0000719	SCUBE3	pos	neg	neg
FOXC1	hsa-miR-367-3p	MIMAT0000719	CTTNBP2	pos	neg	neg
FOXC1	hsa-miR-372-3p	MIMAT0000724	ZFHX4	pos	neg	neg
FOXC1	hsa-miR-372-3p	MIMAT0000724	ITGB8	pos	neg	neg
FOXC1	hsa-miR-372-3p	MIMAT0000724	GPC6	pos	neg	neg
FOXC1	hsa-miR-372-3p	MIMAT0000724	HABP4	pos	neg	neg
FOXC1	hsa-miR-372-3p	MIMAT0000724	TNS1	pos	neg	neg
FOXC1	hsa-miR-372-3p	MIMAT0000724	SCN2A	pos	neg	neg
FOXC1	hsa-miR-373-3p	MIMAT0000726	ITGB8	pos	neg	neg
FOXC1	hsa-miR-373-3p	MIMAT0000726	HABP4	pos	neg	neg
FOXC1	hsa-miR-373-3p	MIMAT0000726	GPC6	pos	neg	neg
FOXC1	hsa-miR-373-3p	MIMAT0000726	TNS1	pos	neg	neg
FOXC1	hsa-miR-373-3p	MIMAT0000726	SCN2A	pos	neg	neg
FOXC1	hsa-miR-373-3p	MIMAT0000726	ZHX1	pos	neg	neg
FOXC1	hsa-miR-373-3p	MIMAT0000726	TMEM14A	pos	neg	neg
FOXC1	hsa-miR-373-3p	MIMAT0000726	GAB2	pos	neg	neg
FOXC1	hsa-miR-373-3p	MIMAT0000726	ZFHX4	pos	neg	neg
FOXC1	hsa-miR-519d-3p	MIMAT0002853	TNS1	pos	neg	neg
FOXC1	hsa-miR-519d-3p	MIMAT0002853	ITGB8	pos	neg	neg
FOXC1	hsa-miR-519d-3p	MIMAT0002853	FMNL3	pos	neg	neg
FOXC1	hsa-miR-519d-3p	MIMAT0002853	GPC6	pos	neg	neg
FOXC1	hsa-miR-519d-3p	MIMAT0002853	MAPK4	pos	neg	neg
FOXC1	hsa-miR-519d-3p	MIMAT0002853	ADRA1B	pos	neg	neg
FOXC1	hsa-miR-519d-3p	MIMAT0002853	MAP3K12	pos	neg	neg
FOXC1	hsa-miR-519d-3p	MIMAT0002853	HABP4	pos	neg	neg
FOXC1	hsa-miR-519d-3p	MIMAT0002853	SCN2A	pos	neg	neg
FOXC1	hsa-miR-520a-3p	MIMAT0002834	HABP4	pos	neg	neg
FOXC1	hsa-miR-520a-3p	MIMAT0002834	SCN2A	pos	neg	neg
FOXC1	hsa-miR-520a-3p	MIMAT0002834	GPC6	pos	neg	neg
FOXC1	hsa-miR-520a-3p	MIMAT0002834	ITGB8	pos	neg	neg
FOXC1	hsa-miR-520a-3p	MIMAT0002834	TNS1	pos	neg	neg
FOXC1	hsa-miR-520b	MIMAT0002843	TNS1	pos	neg	neg
FOXC1	hsa-miR-520b	MIMAT0002843	SCN2A	pos	neg	neg
FOXC1	hsa-miR-520b	MIMAT0002843	GPC6	pos	neg	neg
FOXC1	hsa-miR-520b	MIMAT0002843	ITGB8	pos	neg	neg
FOXC1	hsa-miR-520b	MIMAT0002843	HABP4	pos	neg	neg
FOXC1	hsa-miR-520d-3p	MIMAT0002856	TNS1	pos	neg	neg
FOXC1	hsa-miR-520d-3p	MIMAT0002856	ITGB8	pos	neg	neg
FOXC1	hsa-miR-520d-3p	MIMAT0002856	SCN2A	pos	neg	neg
FOXC1	hsa-miR-520d-3p	MIMAT0002856	HABP4	pos	neg	neg
FOXC1	hsa-miR-520d-3p	MIMAT0002856	GAB2	pos	neg	neg
FOXC1	hsa-miR-520d-3p	MIMAT0002856	GPC6	pos	neg	neg
FOXL1	hsa-miR-519d-3p	MIMAT0002853	CPS1	pos	neg	neg
FOXL1	hsa-miR-519d-3p	MIMAT0002853	TBL1X	pos	neg	neg
FOXL1	hsa-miR-520d-3p	MIMAT0002856	EGFR	pos	neg	neg
FOXM1	hsa-let-7c-5p	MIMAT0000064	SP8	pos	neg	neg
GLI3	hsa-miR-182-5p	MIMAT0000259	RHOBTB1	pos	neg	neg
GLI3	hsa-miR-302a-3p	MIMAT0000684	TET2	pos	neg	neg
GLI3	hsa-miR-302a-3p	MIMAT0000684	BICC1	pos	neg	neg
GLI3	hsa-miR-302a-3p	MIMAT0000684	PRRX1	pos	neg	neg
GLI3	hsa-miR-302d-3p	MIMAT0000718	TET2	pos	neg	neg
GLI3	hsa-miR-302d-3p	MIMAT0000718	BICC1	pos	neg	neg
GLI3	hsa-miR-302d-3p	MIMAT0000718	PRRX1	pos	neg	neg
GLI3	hsa-miR-367-3p	MIMAT0000719	STARD13	pos	neg	neg
GLI3	hsa-miR-519d-3p	MIMAT0002853	TET2	pos	neg	neg
GLIS1	hsa-miR-182-5p	MIMAT0000259	RHOBTB1	pos	neg	neg
GLIS1	hsa-miR-302a-3p	MIMAT0000684	TET2	pos	neg	neg
GLIS1	hsa-miR-302d-3p	MIMAT0000718	TET2	pos	neg	neg
GLIS1	hsa-miR-519d-3p	MIMAT0002853	TET2	pos	neg	neg
GLIS3	hsa-miR-182-5p	MIMAT0000259	PDE7B	pos	neg	neg
GLIS3	hsa-miR-182-5p	MIMAT0000259	KIAA0513	pos	neg	neg
GLIS3	hsa-miR-182-5p	MIMAT0000259	RHOBTB1	pos	neg	neg
GLIS3	hsa-miR-302a-3p	MIMAT0000684	TET2	pos	neg	neg
GLIS3	hsa-miR-302a-3p	MIMAT0000684	KIAA0513	pos	neg	neg
GLIS3	hsa-miR-302a-3p	MIMAT0000684	BICC1	pos	neg	neg
GLIS3	hsa-miR-302d-3p	MIMAT0000718	BICC1	pos	neg	neg
GLIS3	hsa-miR-302d-3p	MIMAT0000718	TET2	pos	neg	neg
GLIS3	hsa-miR-302d-3p	MIMAT0000718	KIAA0513	pos	neg	neg
GLIS3	hsa-miR-367-3p	MIMAT0000719	ST6GAL2	pos	neg	neg
GLIS3	hsa-miR-519d-3p	MIMAT0002853	MAPK4	pos	neg	neg
GLIS3	hsa-miR-519d-3p	MIMAT0002853	PTHLH	pos	neg	neg
GLIS3	hsa-miR-519d-3p	MIMAT0002853	TET2	pos	neg	neg
GLIS3	hsa-miR-96-5p	MIMAT0000095	ARHGAP24	pos	neg	neg
GLIS3	hsa-miR-96-5p	MIMAT0000095	RNF152	pos	neg	neg
GLIS3	hsa-miR-96-5p	MIMAT0000095	SLC35A1	pos	neg	neg
GLIS3	hsa-miR-96-5p	MIMAT0000095	RHOBTB1	pos	neg	neg
HES1	hsa-miR-182-5p	MIMAT0000259	PPP3CA	pos	neg	neg
HES1	hsa-miR-182-5p	MIMAT0000259	PCMTD1	pos	neg	neg
HES1	hsa-miR-182-5p	MIMAT0000259	ATP9A	pos	neg	neg
HES1	hsa-miR-182-5p	MIMAT0000259	EDNRB	pos	neg	neg
HES1	hsa-miR-96-5p	MIMAT0000095	PPP3CA	pos	neg	neg
HES1	hsa-miR-96-5p	MIMAT0000095	FREM1	pos	neg	neg
HNF1A	hsa-miR-520e	MIMAT0002825	UHRF2	pos	neg	neg
JUN	hsa-miR-302a-3p	MIMAT0000684	TNS1	pos	neg	neg
JUN	hsa-miR-302a-3p	MIMAT0000684	RASSF2	pos	neg	neg
JUN	hsa-miR-302a-3p	MIMAT0000684	HABP4	pos	neg	neg
JUN	hsa-miR-302a-3p	MIMAT0000684	RND3	pos	neg	neg
JUN	hsa-miR-302a-3p	MIMAT0000684	BICC1	pos	neg	neg
JUN	hsa-miR-302c-3p	MIMAT0000717	HABP4	pos	neg	neg
JUN	hsa-miR-302d-3p	MIMAT0000718	RND3	pos	neg	neg
JUN	hsa-miR-302d-3p	MIMAT0000718	TNS1	pos	neg	neg
JUN	hsa-miR-302d-3p	MIMAT0000718	HABP4	pos	neg	neg
JUN	hsa-miR-302d-3p	MIMAT0000718	RASSF2	pos	neg	neg
JUN	hsa-miR-302d-3p	MIMAT0000718	BICC1	pos	neg	neg
JUN	hsa-miR-367-3p	MIMAT0000719	ANGPTL2	pos	neg	neg
JUN	hsa-miR-367-3p	MIMAT0000719	COL1A2	pos	neg	neg
JUN	hsa-miR-367-3p	MIMAT0000719	KLHL31	pos	neg	neg
JUN	hsa-miR-367-3p	MIMAT0000719	CTTNBP2	pos	neg	neg
JUN	hsa-miR-367-3p	MIMAT0000719	KCNA1	pos	neg	neg
JUN	hsa-miR-519d-3p	MIMAT0002853	RND3	pos	neg	neg
JUN	hsa-miR-519d-3p	MIMAT0002853	FMNL3	pos	neg	neg
JUN	hsa-miR-519d-3p	MIMAT0002853	TNS1	pos	neg	neg
JUN	hsa-miR-519d-3p	MIMAT0002853	CYBRD1	pos	neg	neg
JUN	hsa-miR-519d-3p	MIMAT0002853	OSR1	pos	neg	neg
JUN	hsa-miR-519d-3p	MIMAT0002853	HABP4	pos	neg	neg
JUN	hsa-miR-519d-3p	MIMAT0002853	RASSF2	pos	neg	neg
JUN	hsa-miR-96-5p	MIMAT0000095	RND3	pos	neg	neg
JUN	hsa-miR-96-5p	MIMAT0000095	ZFP36L1	pos	neg	neg
JUN	hsa-miR-96-5p	MIMAT0000095	PPP3CA	pos	neg	neg
JUN	hsa-miR-96-5p	MIMAT0000095	TNS1	pos	neg	neg
JUN	hsa-miR-96-5p	MIMAT0000095	ARHGAP6	pos	neg	neg
JUN	hsa-miR-96-5p	MIMAT0000095	RHOBTB1	pos	neg	neg
JUN	hsa-miR-96-5p	MIMAT0000095	PLAGL1	pos	neg	neg
JUN	hsa-miR-96-5p	MIMAT0000095	PTGER3	pos	neg	neg
JUN	hsa-miR-96-5p	MIMAT0000095	SPATS2L	pos	neg	neg
NR1H4	hsa-miR-372-3p	MIMAT0000724	ITGB8	pos	neg	neg
NR1H4	hsa-miR-372-3p	MIMAT0000724	TNS1	pos	neg	neg
NR1H4	hsa-miR-372-3p	MIMAT0000724	GPC6	pos	neg	neg
NR1H4	hsa-miR-373-3p	MIMAT0000726	ITGB8	pos	neg	neg
NR1H4	hsa-miR-373-3p	MIMAT0000726	GPC6	pos	neg	neg
NR1H4	hsa-miR-373-3p	MIMAT0000726	TNS1	pos	neg	neg
NR1H4	hsa-miR-519d-3p	MIMAT0002853	OSR1	pos	neg	neg
NR1H4	hsa-miR-519d-3p	MIMAT0002853	TNS1	pos	neg	neg
NR1H4	hsa-miR-519d-3p	MIMAT0002853	PRRG4	pos	neg	neg
NR1H4	hsa-miR-519d-3p	MIMAT0002853	PDGFRA	pos	neg	neg
NR1H4	hsa-miR-519d-3p	MIMAT0002853	GPC6	pos	neg	neg
NR1H4	hsa-miR-519d-3p	MIMAT0002853	ITGB8	pos	neg	neg
NR1H4	hsa-miR-520a-3p	MIMAT0002834	TNS1	pos	neg	neg
NR1H4	hsa-miR-520a-3p	MIMAT0002834	GPC6	pos	neg	neg
NR1H4	hsa-miR-520a-3p	MIMAT0002834	PRRG4	pos	neg	neg
NR1H4	hsa-miR-520a-3p	MIMAT0002834	ITGB8	pos	neg	neg
NR1H4	hsa-miR-520d-3p	MIMAT0002856	GPC6	pos	neg	neg
NR1H4	hsa-miR-520d-3p	MIMAT0002856	TNS1	pos	neg	neg
NR1H4	hsa-miR-520d-3p	MIMAT0002856	PRRG4	pos	neg	neg
NR1H4	hsa-miR-520d-3p	MIMAT0002856	ITGB8	pos	neg	neg
NR1H4	hsa-miR-520e	MIMAT0002825	PRRG4	pos	neg	neg
NR1H4	hsa-miR-520e	MIMAT0002825	ITGB8	pos	neg	neg
NR1H4	hsa-miR-520e	MIMAT0002825	GPC6	pos	neg	neg
NR1H4	hsa-miR-520e	MIMAT0002825	TNS1	pos	neg	neg
NR1H4	hsa-miR-526b-3p	MIMAT0002836	PRRG4	pos	neg	neg
NR1H4	hsa-miR-548f-3p	MIMAT0005895	ZFP36L1	pos	neg	neg
NR1H4	hsa-miR-96-5p	MIMAT0000095	TNS1	pos	neg	neg
NR1H4	hsa-miR-96-5p	MIMAT0000095	ARHGAP6	pos	neg	neg
NR1H4	hsa-miR-96-5p	MIMAT0000095	PDGFRA	pos	neg	neg
NR1H4	hsa-miR-96-5p	MIMAT0000095	RHOBTB1	pos	neg	neg
NR1H4	hsa-miR-96-5p	MIMAT0000095	ZFP36L1	pos	neg	neg
NR1H4	hsa-miR-96-5p	MIMAT0000095	EPHA3	pos	neg	neg
NR2F1	hsa-miR-373-3p	MIMAT0000726	DCAF5	pos	neg	neg
NR2F1	hsa-miR-373-3p	MIMAT0000726	TNS1	pos	neg	neg
NR2F1	hsa-miR-373-3p	MIMAT0000726	KIF26B	pos	neg	neg
NR2F1	hsa-miR-373-3p	MIMAT0000726	ZHX1	pos	neg	neg
NR2F1	hsa-miR-373-3p	MIMAT0000726	ISM1	pos	neg	neg
NR2F1	hsa-miR-373-3p	MIMAT0000726	EPS8	pos	neg	neg
NR2F1	hsa-miR-519d-3p	MIMAT0002853	TNS1	pos	neg	neg
NR2F1	hsa-miR-519d-3p	MIMAT0002853	OSR1	pos	neg	neg
NR2F1	hsa-miR-519d-3p	MIMAT0002853	FGD5	pos	neg	neg
NR2F1	hsa-miR-519d-3p	MIMAT0002853	ISM1	pos	neg	neg
NR2F1	hsa-miR-519d-3p	MIMAT0002853	TRPM3	pos	neg	neg
NR2F1	hsa-miR-519d-3p	MIMAT0002853	KIF26B	pos	neg	neg
NR2F1	hsa-miR-520a-3p	MIMAT0002834	ISM1	pos	neg	neg
NR2F1	hsa-miR-520a-3p	MIMAT0002834	FGD5	pos	neg	neg
NR2F1	hsa-miR-520a-3p	MIMAT0002834	DCAF5	pos	neg	neg
NR2F1	hsa-miR-520a-3p	MIMAT0002834	KIF26B	pos	neg	neg
NR2F1	hsa-miR-520a-3p	MIMAT0002834	TNS1	pos	neg	neg
NR2F1	hsa-miR-520d-3p	MIMAT0002856	TNS1	pos	neg	neg
NR2F1	hsa-miR-520d-3p	MIMAT0002856	FGD5	pos	neg	neg
NR2F1	hsa-miR-520d-3p	MIMAT0002856	ISM1	pos	neg	neg
NR2F1	hsa-miR-520d-3p	MIMAT0002856	KIF26B	pos	neg	neg
NR2F1	hsa-miR-520d-3p	MIMAT0002856	DCAF5	pos	neg	neg
NR2F1	hsa-miR-520e	MIMAT0002825	CHD7	pos	neg	neg
NR2F1	hsa-miR-520e	MIMAT0002825	ISM1	pos	neg	neg
NR2F1	hsa-miR-520e	MIMAT0002825	FGD5	pos	neg	neg
NR2F1	hsa-miR-520e	MIMAT0002825	KIF26B	pos	neg	neg
NR2F1	hsa-miR-520e	MIMAT0002825	TNS1	pos	neg	neg
NR2F1	hsa-miR-520e	MIMAT0002825	DCAF5	pos	neg	neg
NR2F1	hsa-miR-96-5p	MIMAT0000095	COL13A1	pos	neg	neg
NR2F1	hsa-miR-96-5p	MIMAT0000095	SCUBE3	pos	neg	neg
NR2F1	hsa-miR-96-5p	MIMAT0000095	ZMIZ1	pos	neg	neg
NR2F1	hsa-miR-96-5p	MIMAT0000095	ZHX1	pos	neg	neg
NR2F1	hsa-miR-96-5p	MIMAT0000095	TNS1	pos	neg	neg
NR2F1	hsa-miR-96-5p	MIMAT0000095	LRCH2	pos	neg	neg
NR2F1	hsa-miR-96-5p	MIMAT0000095	FREM1	pos	neg	neg
NR2F1	hsa-miR-96-5p	MIMAT0000095	EPHA3	pos	neg	neg
NR2F1	hsa-miR-96-5p	MIMAT0000095	SLC35A1	pos	neg	neg
NR2F1	hsa-miR-96-5p	MIMAT0000095	ASPN	pos	neg	neg
NR2F1	hsa-miR-96-5p	MIMAT0000095	SLC38A4	pos	neg	neg
NR2F1	hsa-miR-96-5p	MIMAT0000095	SPATS2L	pos	neg	neg
NR2F1	hsa-miR-96-5p	MIMAT0000095	SEC14L2	pos	neg	neg
NR2F1	hsa-miR-96-5p	MIMAT0000095	PTGER3	pos	neg	neg
NR2F2	hsa-miR-141-3p	MIMAT0000432	TGFB2	pos	neg	neg
NR2F2	hsa-miR-373-3p	MIMAT0000726	DCAF5	pos	neg	neg
NR2F2	hsa-miR-373-3p	MIMAT0000726	TIMP3	pos	neg	neg
NR2F2	hsa-miR-373-3p	MIMAT0000726	ZNF2	pos	neg	neg
NR2F2	hsa-miR-373-3p	MIMAT0000726	ISM1	pos	neg	neg
NR2F2	hsa-miR-373-3p	MIMAT0000726	GAB2	pos	neg	neg
NR2F2	hsa-miR-519d-3p	MIMAT0002853	TRPM3	pos	neg	neg
NR2F2	hsa-miR-519d-3p	MIMAT0002853	MAP3K12	pos	neg	neg
NR2F2	hsa-miR-519d-3p	MIMAT0002853	ZNF2	pos	neg	neg
NR2F2	hsa-miR-519d-3p	MIMAT0002853	OSR1	pos	neg	neg
NR2F2	hsa-miR-519d-3p	MIMAT0002853	ISM1	pos	neg	neg
NR2F2	hsa-miR-520a-3p	MIMAT0002834	DCAF5	pos	neg	neg
NR2F2	hsa-miR-520a-3p	MIMAT0002834	ZNF2	pos	neg	neg
NR2F2	hsa-miR-520a-3p	MIMAT0002834	ISM1	pos	neg	neg
NR2F2	hsa-miR-520d-3p	MIMAT0002856	ZNF2	pos	neg	neg
NR2F2	hsa-miR-520d-3p	MIMAT0002856	ISM1	pos	neg	neg
NR2F2	hsa-miR-520d-3p	MIMAT0002856	DCAF5	pos	neg	neg
NR2F2	hsa-miR-520d-3p	MIMAT0002856	GAB2	pos	neg	neg
NR2F2	hsa-miR-520e	MIMAT0002825	ISM1	pos	neg	neg
NR2F2	hsa-miR-520e	MIMAT0002825	GAB2	pos	neg	neg
NR2F2	hsa-miR-520e	MIMAT0002825	ZNF2	pos	neg	neg
NR2F2	hsa-miR-520e	MIMAT0002825	DCAF5	pos	neg	neg
NR2F2	hsa-miR-96-5p	MIMAT0000095	SCUBE3	pos	neg	neg
NR2F2	hsa-miR-96-5p	MIMAT0000095	RNF152	pos	neg	neg
NR2F2	hsa-miR-96-5p	MIMAT0000095	ARHGAP24	pos	neg	neg
NR2F2	hsa-miR-96-5p	MIMAT0000095	ZMIZ1	pos	neg	neg
NR2F2	hsa-miR-96-5p	MIMAT0000095	PTGER3	pos	neg	neg
NR2F2	hsa-miR-96-5p	MIMAT0000095	CNN3	pos	neg	neg
NR2F2	hsa-miR-96-5p	MIMAT0000095	SLC38A4	pos	neg	neg
NR2F2	hsa-miR-96-5p	MIMAT0000095	SLC35A1	pos	neg	neg
NR2F2	hsa-miR-96-5p	MIMAT0000095	SPATS2L	pos	neg	neg
PITX1	hsa-miR-520c-3p	MIMAT0002846	TP53INP1	pos	neg	neg
SMAD9	hsa-miR-1283	MIMAT0005799	PTPRK	pos	neg	neg
SMAD9	hsa-miR-372-3p	MIMAT0000724	CDH6	pos	neg	neg
SMAD9	hsa-miR-372-3p	MIMAT0000724	FRMD4A	pos	neg	neg
SMAD9	hsa-miR-372-3p	MIMAT0000724	PDCD4	pos	neg	neg
SMAD9	hsa-miR-372-3p	MIMAT0000724	FZD6	pos	neg	neg
SMAD9	hsa-miR-373-3p	MIMAT0000726	FRMD4A	pos	neg	neg
SMAD9	hsa-miR-373-3p	MIMAT0000726	TMEM14A	pos	neg	neg
SMAD9	hsa-miR-373-3p	MIMAT0000726	PDCD4	pos	neg	neg
SMAD9	hsa-miR-373-3p	MIMAT0000726	CDH6	pos	neg	neg
SMAD9	hsa-miR-373-3p	MIMAT0000726	FZD6	pos	neg	neg
SMAD9	hsa-miR-520b	MIMAT0002843	FRMD4A	pos	neg	neg
SMAD9	hsa-miR-520b	MIMAT0002843	PDCD4	pos	neg	neg
SMAD9	hsa-miR-520b	MIMAT0002843	CDH6	pos	neg	neg
SNAI2	hsa-miR-96-5p	MIMAT0000095	KCNN3	pos	neg	neg
SOX5	hsa-miR-367-3p	MIMAT0000719	TULP4	pos	neg	neg
SOX5	hsa-miR-367-3p	MIMAT0000719	PALLD	pos	neg	neg
SOX5	hsa-miR-367-3p	MIMAT0000719	ATP7A	pos	neg	neg
SOX5	hsa-miR-520a-3p	MIMAT0002834	EGFR	pos	neg	neg
SOX5	hsa-miR-520a-3p	MIMAT0002834	ITGB8	pos	neg	neg
SOX5	hsa-miR-520a-3p	MIMAT0002834	SCN2A	pos	neg	neg
SOX5	hsa-miR-520a-3p	MIMAT0002834	GPC6	pos	neg	neg
SOX5	hsa-miR-520a-3p	MIMAT0002834	PALLD	pos	neg	neg
SOX5	hsa-miR-520c-3p	MIMAT0002846	SCN2A	pos	neg	neg
SOX5	hsa-miR-520c-3p	MIMAT0002846	GPC6	pos	neg	neg
SOX5	hsa-miR-520c-3p	MIMAT0002846	PALLD	pos	neg	neg
SOX5	hsa-miR-520c-3p	MIMAT0002846	ITGB8	pos	neg	neg
SOX5	hsa-miR-520c-3p	MIMAT0002846	EGFR	pos	neg	neg
SOX9	hsa-miR-302a-3p	MIMAT0000684	PALLD	pos	neg	neg
SOX9	hsa-miR-302a-3p	MIMAT0000684	TMEM100	pos	neg	neg
SOX9	hsa-miR-302a-3p	MIMAT0000684	ITGB8	pos	neg	neg
SOX9	hsa-miR-302a-3p	MIMAT0000684	RND3	pos	neg	neg
SOX9	hsa-miR-302a-3p	MIMAT0000684	PHYHIPL	pos	neg	neg
SOX9	hsa-miR-302d-3p	MIMAT0000718	PHYHIPL	pos	neg	neg
SOX9	hsa-miR-302d-3p	MIMAT0000718	PALLD	pos	neg	neg
SOX9	hsa-miR-302d-3p	MIMAT0000718	RND3	pos	neg	neg
SOX9	hsa-miR-302d-3p	MIMAT0000718	ITGB8	pos	neg	neg
SOX9	hsa-miR-302d-3p	MIMAT0000718	TMEM100	pos	neg	neg
SOX9	hsa-miR-367-3p	MIMAT0000719	PALLD	pos	neg	neg
SOX9	hsa-miR-367-3p	MIMAT0000719	CTTNBP2	pos	neg	neg
SOX9	hsa-miR-367-3p	MIMAT0000719	ATP7A	pos	neg	neg
SOX9	hsa-miR-548f-3p	MIMAT0005895	ZFP36L1	pos	neg	neg
STAT6	hsa-miR-96-5p	MIMAT0000095	FHL1	pos	neg	neg
TAL1	hsa-miR-96-5p	MIMAT0000095	KCNN3	pos	neg	neg
TCF7L2	hsa-miR-519d-3p	MIMAT0002853	NAV2	pos	neg	neg
TCF7L2	hsa-miR-519d-3p	MIMAT0002853	TBL1X	pos	neg	neg

## Sheet: NSE MRF
TF	miRNA	miRNA_ID	Gene	TF_gene_tag	miRNA_gene_tag	miRNA_TF_tag
ARID5B	hsa-miR-367-3p	MIMAT0000719	STARD13	pos	neg	neg
ARID5B	hsa-miR-367-3p	MIMAT0000719	NFIX	pos	neg	neg
EPAS1	hsa-miR-96-5p	MIMAT0000095	EFNA1	pos	neg	neg
ERG	hsa-miR-141-3p	MIMAT0000432	TNS1	pos	neg	neg
ERG	hsa-miR-141-3p	MIMAT0000432	DZIP1	pos	neg	neg
ERG	hsa-miR-182-5p	MIMAT0000259	PPP3CA	pos	neg	neg
ERG	hsa-miR-182-5p	MIMAT0000259	SPATS2L	pos	neg	neg
ERG	hsa-miR-182-5p	MIMAT0000259	TNS1	pos	neg	neg
ERG	hsa-miR-182-5p	MIMAT0000259	SCUBE3	pos	neg	neg
ERG	hsa-miR-182-5p	MIMAT0000259	PDE7B	pos	neg	neg
ERG	hsa-miR-182-5p	MIMAT0000259	LOX	pos	neg	neg
ERG	hsa-miR-182-5p	MIMAT0000259	ZHX1	pos	neg	neg
ERG	hsa-miR-96-5p	MIMAT0000095	SLC35A1	pos	neg	neg
ERG	hsa-miR-96-5p	MIMAT0000095	SCUBE3	pos	neg	neg
ERG	hsa-miR-96-5p	MIMAT0000095	PPP3CA	pos	neg	neg
ERG	hsa-miR-96-5p	MIMAT0000095	ASPN	pos	neg	neg
ERG	hsa-miR-96-5p	MIMAT0000095	COL13A1	pos	neg	neg
ERG	hsa-miR-96-5p	MIMAT0000095	TNS1	pos	neg	neg
ERG	hsa-miR-96-5p	MIMAT0000095	SPATS2L	pos	neg	neg
ERG	hsa-miR-96-5p	MIMAT0000095	ZHX1	pos	neg	neg
ERG	hsa-miR-96-5p	MIMAT0000095	LOX	pos	neg	neg
FOSL2	hsa-miR-182-5p	MIMAT0000259	KCNN3	pos	neg	neg
FOSL2	hsa-miR-182-5p	MIMAT0000259	TNS1	pos	neg	neg
FOSL2	hsa-miR-182-5p	MIMAT0000259	FAM107A	pos	neg	neg
FOSL2	hsa-miR-367-3p	MIMAT0000719	EPS8	pos	neg	neg
FOSL2	hsa-miR-367-3p	MIMAT0000719	TRAK2	pos	neg	neg
FOSL2	hsa-miR-367-3p	MIMAT0000719	ANGPTL2	pos	neg	neg
FOSL2	hsa-miR-96-5p	MIMAT0000095	KCNN3	pos	neg	neg
FOSL2	hsa-miR-96-5p	MIMAT0000095	TNS1	pos	neg	neg
FOXA1	hsa-miR-519d-3p	MIMAT0002853	FRMD4A	pos	neg	neg
FOXA1	hsa-miR-519d-3p	MIMAT0002853	LYPD6	pos	neg	neg
FOXA1	hsa-miR-519d-3p	MIMAT0002853	COL4A1	pos	neg	neg
FOXA1	hsa-miR-519d-3p	MIMAT0002853	TBL1X	pos	neg	neg
FOXA1	hsa-miR-519d-3p	MIMAT0002853	CNKSR3	pos	neg	neg
FOXA1	hsa-miR-519d-3p	MIMAT0002853	PRRG4	pos	neg	neg
FOXC1	hsa-miR-141-3p	MIMAT0000432	TNS1	pos	neg	neg
FOXC1	hsa-miR-141-3p	MIMAT0000432	THSD7A	pos	neg	neg
FOXC1	hsa-miR-519d-3p	MIMAT0002853	GPC6	pos	neg	neg
FOXC1	hsa-miR-519d-3p	MIMAT0002853	HABP4	pos	neg	neg
FOXC1	hsa-miR-519d-3p	MIMAT0002853	MAPK4	pos	neg	neg
FOXC1	hsa-miR-519d-3p	MIMAT0002853	ITGB8	pos	neg	neg
FOXC1	hsa-miR-519d-3p	MIMAT0002853	SCN2A	pos	neg	neg
FOXC1	hsa-miR-519d-3p	MIMAT0002853	ADRA1B	pos	neg	neg
FOXC1	hsa-miR-519d-3p	MIMAT0002853	FMNL3	pos	neg	neg
FOXC1	hsa-miR-519d-3p	MIMAT0002853	TNS1	pos	neg	neg
FOXC1	hsa-miR-519d-3p	MIMAT0002853	MAP3K12	pos	neg	neg
GLIS3	hsa-miR-302a-3p	MIMAT0000684	BICC1	pos	neg	neg
GLIS3	hsa-miR-302a-3p	MIMAT0000684	KIAA0513	pos	neg	neg
GLIS3	hsa-miR-302a-3p	MIMAT0000684	TET2	pos	neg	neg
GLIS3	hsa-miR-302d-3p	MIMAT0000718	TET2	pos	neg	neg
GLIS3	hsa-miR-302d-3p	MIMAT0000718	KIAA0513	pos	neg	neg
GLIS3	hsa-miR-302d-3p	MIMAT0000718	BICC1	pos	neg	neg
GLIS3	hsa-miR-372-3p	MIMAT0000724	BICC1	pos	neg	neg
GLIS3	hsa-miR-372-3p	MIMAT0000724	TET2	pos	neg	neg
GLIS3	hsa-miR-373-3p	MIMAT0000726	BICC1	pos	neg	neg
GLIS3	hsa-miR-373-3p	MIMAT0000726	TET2	pos	neg	neg
GLIS3	hsa-miR-519d-3p	MIMAT0002853	MAPK4	pos	neg	neg
GLIS3	hsa-miR-519d-3p	MIMAT0002853	PTHLH	pos	neg	neg
GLIS3	hsa-miR-519d-3p	MIMAT0002853	TET2	pos	neg	neg
GLIS3	hsa-miR-520a-3p	MIMAT0002834	TET2	pos	neg	neg
GLIS3	hsa-miR-520b	MIMAT0002843	BICC1	pos	neg	neg
GLIS3	hsa-miR-520b	MIMAT0002843	TET2	pos	neg	neg
GLIS3	hsa-miR-520c-3p	MIMAT0002846	TET2	pos	neg	neg
GLIS3	hsa-miR-520c-3p	MIMAT0002846	BICC1	pos	neg	neg
GLIS3	hsa-miR-520d-3p	MIMAT0002856	BICC1	pos	neg	neg
GLIS3	hsa-miR-520d-3p	MIMAT0002856	TET2	pos	neg	neg
GLIS3	hsa-miR-520e	MIMAT0002825	BICC1	pos	neg	neg
GLIS3	hsa-miR-520e	MIMAT0002825	TET2	pos	neg	neg
HAND2	hsa-miR-367-3p	MIMAT0000719	ATP7A	pos	neg	neg
HES1	hsa-miR-182-5p	MIMAT0000259	PCMTD1	pos	neg	neg
HES1	hsa-miR-182-5p	MIMAT0000259	ATP9A	pos	neg	neg
HES1	hsa-miR-182-5p	MIMAT0000259	PPP3CA	pos	neg	neg
HES1	hsa-miR-182-5p	MIMAT0000259	EDNRB	pos	neg	neg
HES1	hsa-miR-96-5p	MIMAT0000095	PPP3CA	pos	neg	neg
HES1	hsa-miR-96-5p	MIMAT0000095	FREM1	pos	neg	neg
NR2F2	hsa-miR-302a-3p	MIMAT0000684	DCAF5	pos	neg	neg
NR2F2	hsa-miR-302a-3p	MIMAT0000684	TIMP3	pos	neg	neg
NR2F2	hsa-miR-302a-3p	MIMAT0000684	ZNF2	pos	neg	neg
NR2F2	hsa-miR-302d-3p	MIMAT0000718	TIMP3	pos	neg	neg
NR2F2	hsa-miR-302d-3p	MIMAT0000718	ZNF2	pos	neg	neg
NR2F2	hsa-miR-302d-3p	MIMAT0000718	DCAF5	pos	neg	neg
NR2F2	hsa-miR-372-3p	MIMAT0000724	DCAF5	pos	neg	neg
NR2F2	hsa-miR-372-3p	MIMAT0000724	ISM1	pos	neg	neg
NR2F2	hsa-miR-372-3p	MIMAT0000724	TIMP3	pos	neg	neg
NR2F2	hsa-miR-372-3p	MIMAT0000724	ZNF2	pos	neg	neg
NR2F2	hsa-miR-373-3p	MIMAT0000726	TIMP3	pos	neg	neg
NR2F2	hsa-miR-373-3p	MIMAT0000726	ISM1	pos	neg	neg
NR2F2	hsa-miR-373-3p	MIMAT0000726	DCAF5	pos	neg	neg
NR2F2	hsa-miR-373-3p	MIMAT0000726	GAB2	pos	neg	neg
NR2F2	hsa-miR-373-3p	MIMAT0000726	ZNF2	pos	neg	neg
NR2F2	hsa-miR-520a-3p	MIMAT0002834	ISM1	pos	neg	neg
NR2F2	hsa-miR-520a-3p	MIMAT0002834	DCAF5	pos	neg	neg
NR2F2	hsa-miR-520a-3p	MIMAT0002834	ZNF2	pos	neg	neg
NR2F2	hsa-miR-520b	MIMAT0002843	ISM1	pos	neg	neg
NR2F2	hsa-miR-520b	MIMAT0002843	ZNF2	pos	neg	neg
NR2F2	hsa-miR-520b	MIMAT0002843	DCAF5	pos	neg	neg
NR2F2	hsa-miR-520c-3p	MIMAT0002846	ZNF2	pos	neg	neg
NR2F2	hsa-miR-520c-3p	MIMAT0002846	DCAF5	pos	neg	neg
NR2F2	hsa-miR-520c-3p	MIMAT0002846	ISM1	pos	neg	neg
NR2F2	hsa-miR-520d-3p	MIMAT0002856	ZNF2	pos	neg	neg
NR2F2	hsa-miR-520d-3p	MIMAT0002856	GAB2	pos	neg	neg
NR2F2	hsa-miR-520d-3p	MIMAT0002856	DCAF5	pos	neg	neg
NR2F2	hsa-miR-520d-3p	MIMAT0002856	ISM1	pos	neg	neg
NR2F2	hsa-miR-520e	MIMAT0002825	ZNF2	pos	neg	neg
NR2F2	hsa-miR-520e	MIMAT0002825	ISM1	pos	neg	neg
NR2F2	hsa-miR-520e	MIMAT0002825	GAB2	pos	neg	neg
NR2F2	hsa-miR-520e	MIMAT0002825	DCAF5	pos	neg	neg
SNAI2	hsa-miR-182-5p	MIMAT0000259	HMGCLL1	pos	neg	neg
SNAI2	hsa-miR-182-5p	MIMAT0000259	KCNN3	pos	neg	neg
SNAI2	hsa-miR-182-5p	MIMAT0000259	SETD7	pos	neg	neg
SNAI2	hsa-miR-96-5p	MIMAT0000095	KCNN3	pos	neg	neg
SOX5	hsa-miR-96-5p	MIMAT0000095	FREM1	pos	neg	neg
SOX5	hsa-miR-96-5p	MIMAT0000095	EPHA3	pos	neg	neg
SOX5	hsa-miR-96-5p	MIMAT0000095	LRCH2	pos	neg	neg

## Sheet: SE TRF
TF	miRNA	miRNA_ID	Gene	TF_gene_tag	miRNA_gene_tag	TF_miRNA_tag
FOXF1	hsa-miR-29c-3p	MIMAT0000681	DPYSL5	neg	neg	pos
FOXM1	hsa-miR-519d-3p	MIMAT0002853	CDKN1A	neg	neg	pos
GATA3	hsa-miR-20b-5p	MIMAT0001413	KIAA1522	neg	neg	pos
GATA3	hsa-miR-363-3p	MIMAT0000707	XKR7	neg	neg	pos
GLI1	hsa-miR-182-5p	MIMAT0000259	ECHDC1	neg	neg	pos
IRF8	hsa-miR-142-5p	MIMAT0000433	ULK1	neg	neg	pos
JUN	hsa-miR-142-5p	MIMAT0000433	ULK1	neg	neg	pos
JUN	hsa-miR-29c-3p	MIMAT0000681	DHTKD1	neg	neg	pos
JUN	hsa-miR-29c-3p	MIMAT0000681	MEX3B	neg	neg	pos
JUN	hsa-miR-424-5p	MIMAT0001341	ZBTB39	neg	neg	pos
KLF11	hsa-miR-200c-3p	MIMAT0000617	LPAR1	neg	neg	pos
KLF4	hsa-miR-139-5p	MIMAT0000250	RAP2C	neg	neg	pos
KLF4	hsa-miR-141-3p	MIMAT0000432	SLC1A1	neg	neg	pos
KLF4	hsa-miR-141-3p	MIMAT0000432	HNMT	neg	neg	pos
KLF4	hsa-miR-141-3p	MIMAT0000432	DUSP1	neg	neg	pos
KLF4	hsa-miR-141-3p	MIMAT0000432	EPHA2	neg	neg	pos
KLF4	hsa-miR-141-3p	MIMAT0000432	PLEK	neg	neg	pos
KLF4	hsa-miR-141-3p	MIMAT0000432	JAG1	neg	neg	pos
KLF4	hsa-miR-200c-3p	MIMAT0000617	JAG1	neg	neg	pos
KLF4	hsa-miR-200c-3p	MIMAT0000617	RND3	neg	neg	pos
KLF4	hsa-miR-200c-3p	MIMAT0000617	NOG	neg	neg	pos
KLF4	hsa-miR-217	MIMAT0000274	RAP2C	neg	neg	pos
KLF4	hsa-miR-25-3p	MIMAT0000081	FAM20C	neg	neg	pos
KLF4	hsa-miR-25-3p	MIMAT0000081	DUSP6	neg	neg	pos
KLF4	hsa-miR-25-3p	MIMAT0000081	CHST7	neg	neg	pos
KLF4	hsa-miR-25-3p	MIMAT0000081	GFPT2	neg	neg	pos
KLF4	hsa-miR-25-3p	MIMAT0000081	PAX9	neg	neg	pos
KLF4	hsa-miR-25-3p	MIMAT0000081	PALLD	neg	neg	pos
KLF4	hsa-miR-372-3p	MIMAT0000724	PALLD	neg	neg	pos
KLF4	hsa-miR-372-3p	MIMAT0000724	PDCD1LG2	neg	neg	pos
KLF4	hsa-miR-372-3p	MIMAT0000724	CCND1	neg	neg	pos
KLF4	hsa-miR-372-3p	MIMAT0000724	PLXDC2	neg	neg	pos
KLF4	hsa-miR-372-3p	MIMAT0000724	RND3	neg	neg	pos
KLF4	hsa-miR-372-3p	MIMAT0000724	SETD7	neg	neg	pos
KLF4	hsa-miR-410-3p	MIMAT0002171	SYP	neg	neg	pos
KLF4	hsa-miR-410-3p	MIMAT0002171	CSF2	neg	neg	pos
KLF4	hsa-miR-410-3p	MIMAT0002171	MPEG1	neg	neg	pos
KLF4	hsa-miR-520a-3p	MIMAT0002834	PLXDC2	neg	neg	pos
KLF4	hsa-miR-520a-3p	MIMAT0002834	CCND1	neg	neg	pos
KLF4	hsa-miR-520a-3p	MIMAT0002834	PDCD1LG2	neg	neg	pos
KLF4	hsa-miR-520a-3p	MIMAT0002834	PALLD	neg	neg	pos
KLF4	hsa-miR-520d-3p	MIMAT0002856	PLXDC2	neg	neg	pos
KLF4	hsa-miR-520d-3p	MIMAT0002856	PDCD1LG2	neg	neg	pos
KLF4	hsa-miR-520d-3p	MIMAT0002856	PALLD	neg	neg	pos
KLF4	hsa-miR-520e	MIMAT0002825	PLXDC2	neg	neg	pos
KLF4	hsa-miR-520e	MIMAT0002825	SETD7	neg	neg	pos
KLF4	hsa-miR-520e	MIMAT0002825	PALLD	neg	neg	pos
KLF4	hsa-miR-520e	MIMAT0002825	PDCD1LG2	neg	neg	pos
KLF4	hsa-miR-520e	MIMAT0002825	CCND1	neg	neg	pos
KLF4	hsa-miR-758-3p	MIMAT0003879	PLXDC2	neg	neg	pos
MSX1	hsa-miR-214-3p	MIMAT0000271	CPEB1	neg	neg	pos
NANOG	hsa-miR-302a-3p	MIMAT0000684	FRMD4A	neg	neg	pos
NANOG	hsa-miR-373-3p	MIMAT0000726	FRMD4A	neg	neg	pos
NR1H3	hsa-miR-29b-3p	MIMAT0000100	OTUD4	neg	neg	pos
NR1H3	hsa-miR-29b-3p	MIMAT0000100	EML5	neg	neg	pos
POU5F1	hsa-miR-25-3p	MIMAT0000081	DUSP6	neg	neg	pos
SOX10	hsa-miR-375	MIMAT0000728	PIPOX	neg	neg	pos
SPI1	hsa-miR-142-3p	MIMAT0000434	CSRP2	neg	neg	pos
SPI1	hsa-miR-142-5p	MIMAT0000433	ULK1	neg	neg	pos
SPI1	hsa-miR-146a-5p	MIMAT0000449	LAMC2	neg	neg	pos
SPI1	hsa-miR-29b-3p	MIMAT0000100	HAS3	neg	neg	pos
SPI1	hsa-miR-29b-3p	MIMAT0000100	HEY2	neg	neg	pos
SPI1	hsa-miR-29b-3p	MIMAT0000100	SLC16A1	neg	neg	pos
SPI1	hsa-miR-29b-3p	MIMAT0000100	EPB41L1	neg	neg	pos
SPI1	hsa-miR-29b-3p	MIMAT0000100	CSPG4	neg	neg	pos
SPI1	hsa-miR-29b-3p	MIMAT0000100	MEX3B	neg	neg	pos
SPI1	hsa-miR-29b-3p	MIMAT0000100	SESTD1	neg	neg	pos
SPI1	hsa-miR-29c-3p	MIMAT0000681	HAS3	neg	neg	pos
SPI1	hsa-miR-29c-3p	MIMAT0000681	MEX3B	neg	neg	pos
SPI1	hsa-miR-29c-3p	MIMAT0000681	DPYSL5	neg	neg	pos
SPI1	hsa-miR-338-3p	MIMAT0000763	ZBTB39	neg	neg	pos
SPI1	hsa-miR-363-3p	MIMAT0000707	XKR7	neg	neg	pos
TAL1	hsa-miR-29c-3p	MIMAT0000681	DPYSL5	neg	neg	pos
TFAP2C	hsa-miR-141-3p	MIMAT0000432	UBASH3B	neg	neg	pos
TFAP2C	hsa-miR-141-3p	MIMAT0000432	TNS1	neg	neg	pos
TFAP2C	hsa-miR-200c-3p	MIMAT0000617	FRMD4B	neg	neg	pos
TFAP2C	hsa-miR-372-3p	MIMAT0000724	TNS1	neg	neg	pos
TFAP2C	hsa-miR-372-3p	MIMAT0000724	FRMD4B	neg	neg	pos
TFAP2C	hsa-miR-372-3p	MIMAT0000724	MYO1F	neg	neg	pos
TFAP2C	hsa-miR-410-3p	MIMAT0002171	SAMD4A	neg	neg	pos
TFAP2C	hsa-miR-519d-3p	MIMAT0002853	UBASH3B	neg	neg	pos
TFAP2C	hsa-miR-519d-3p	MIMAT0002853	CDKN1A	neg	neg	pos
TFAP2C	hsa-miR-520d-3p	MIMAT0002856	MYO1F	neg	neg	pos
TFAP2C	hsa-miR-520e	MIMAT0002825	TNS1	neg	neg	pos
TFAP2C	hsa-miR-92b-3p	MIMAT0003218	PTGER4	neg	neg	pos
TFAP2C	hsa-miR-96-5p	MIMAT0000095	TNS1	neg	neg	pos

## Sheet: SE TAF
TF	miRNA	miRNA_ID	Gene	TF_gene_tag	miRNA_gene_tag	TF_miRNA_tag
CTNNB1	hsa-miR-29b-3p	MIMAT0000100	CRISPLD1	pos	neg	neg
CTNNB1	hsa-miR-301a-3p	MIMAT0000688	CRISPLD1	pos	neg	neg
ELF4	hsa-miR-25-3p	MIMAT0000081	TAGAP	pos	neg	neg
ELF4	hsa-miR-25-3p	MIMAT0000081	MCOLN2	pos	neg	neg
EPAS1	hsa-miR-182-5p	MIMAT0000259	CITED2	pos	neg	neg
ERG	hsa-miR-141-3p	MIMAT0000432	TNS1	pos	neg	neg
ERG	hsa-miR-302d-3p	MIMAT0000718	TNS1	pos	neg	neg
ETS2	hsa-miR-182-5p	MIMAT0000259	SAMD4A	pos	neg	neg
ETS2	hsa-miR-182-5p	MIMAT0000259	FAM78A	pos	neg	neg
ETS2	hsa-miR-182-5p	MIMAT0000259	ECHDC1	pos	neg	neg
ETS2	hsa-miR-182-5p	MIMAT0000259	IFFO2	pos	neg	neg
ETS2	hsa-miR-200c-3p	MIMAT0000617	FRMD4B	pos	neg	neg
ETS2	hsa-miR-96-5p	MIMAT0000095	SCARB1	pos	neg	neg
ETV6	hsa-miR-25-3p	MIMAT0000081	TAGAP	pos	neg	neg
ETV6	hsa-miR-25-3p	MIMAT0000081	MCOLN2	pos	neg	neg
FOXA1	hsa-miR-141-3p	MIMAT0000432	MEIS2	pos	neg	neg
GATA3	hsa-miR-296-3p	MIMAT0004679	CD40LG	pos	neg	neg
GATA3	hsa-miR-302a-3p	MIMAT0000684	PLXDC2	pos	neg	neg
GATA3	hsa-miR-302a-3p	MIMAT0000684	EPHA2	pos	neg	neg
GATA3	hsa-miR-302a-3p	MIMAT0000684	TIMP3	pos	neg	neg
GATA3	hsa-miR-367-3p	MIMAT0000719	CD69	pos	neg	neg
GATA3	hsa-miR-367-3p	MIMAT0000719	MCOLN2	pos	neg	neg
GATA3	hsa-miR-367-3p	MIMAT0000719	TCF21	pos	neg	neg
GATA3	hsa-miR-367-3p	MIMAT0000719	CHST7	pos	neg	neg
GATA3	hsa-miR-520a-3p	MIMAT0002834	PLXDC2	pos	neg	neg
HOXA10	hsa-miR-373-3p	MIMAT0000726	MBNL3	pos	neg	neg
HOXC8	hsa-miR-183-5p	MIMAT0000261	ZFP36L1	pos	neg	neg
IRF8	hsa-miR-25-3p	MIMAT0000081	MCOLN2	pos	neg	neg
IRF8	hsa-miR-25-3p	MIMAT0000081	PTGER4	pos	neg	neg
IRF8	hsa-miR-25-3p	MIMAT0000081	UBASH3B	pos	neg	neg
IRF8	hsa-miR-25-3p	MIMAT0000081	AXL	pos	neg	neg
IRF8	hsa-miR-25-3p	MIMAT0000081	GFPT2	pos	neg	neg
IRF8	hsa-miR-302a-3p	MIMAT0000684	FRMD4B	pos	neg	neg
IRF8	hsa-miR-302a-3p	MIMAT0000684	CCND1	pos	neg	neg
IRF8	hsa-miR-302a-3p	MIMAT0000684	MBNL3	pos	neg	neg
IRF8	hsa-miR-302a-3p	MIMAT0000684	BICC1	pos	neg	neg
IRF8	hsa-miR-519d-3p	MIMAT0002853	UBASH3B	pos	neg	neg
IRF8	hsa-miR-520e	MIMAT0002825	CCND1	pos	neg	neg
IRF8	hsa-miR-520e	MIMAT0002825	ZNF385A	pos	neg	neg
JUN	hsa-miR-139-5p	MIMAT0000250	RAP2C	pos	neg	neg
JUN	hsa-miR-141-3p	MIMAT0000432	DUSP1	pos	neg	neg
JUN	hsa-miR-141-3p	MIMAT0000432	EPHA2	pos	neg	neg
JUN	hsa-miR-141-3p	MIMAT0000432	TNS1	pos	neg	neg
JUN	hsa-miR-141-3p	MIMAT0000432	IGSF6	pos	neg	neg
JUN	hsa-miR-200c-3p	MIMAT0000617	ARHGAP6	pos	neg	neg
JUN	hsa-miR-200c-3p	MIMAT0000617	NOG	pos	neg	neg
JUN	hsa-miR-200c-3p	MIMAT0000617	RND3	pos	neg	neg
JUN	hsa-miR-302a-3p	MIMAT0000684	EPHA2	pos	neg	neg
JUN	hsa-miR-302a-3p	MIMAT0000684	RND3	pos	neg	neg
JUN	hsa-miR-302a-3p	MIMAT0000684	KIF26B	pos	neg	neg
JUN	hsa-miR-302a-3p	MIMAT0000684	TNS1	pos	neg	neg
JUN	hsa-miR-367-3p	MIMAT0000719	FAM20C	pos	neg	neg
JUN	hsa-miR-367-3p	MIMAT0000719	MCOLN2	pos	neg	neg
JUN	hsa-miR-367-3p	MIMAT0000719	GFPT2	pos	neg	neg
JUN	hsa-miR-92b-3p	MIMAT0003218	MCOLN2	pos	neg	neg
JUN	hsa-miR-92b-3p	MIMAT0003218	FAM20C	pos	neg	neg
JUN	hsa-miR-92b-3p	MIMAT0003218	CRTAM	pos	neg	neg
JUN	hsa-miR-96-5p	MIMAT0000095	TNS1	pos	neg	neg
JUN	hsa-miR-96-5p	MIMAT0000095	RND3	pos	neg	neg
JUN	hsa-miR-96-5p	MIMAT0000095	ARHGAP6	pos	neg	neg
JUN	hsa-miR-96-5p	MIMAT0000095	PPP3CA	pos	neg	neg
JUN	hsa-miR-96-5p	MIMAT0000095	IGSF6	pos	neg	neg
JUN	hsa-miR-96-5p	MIMAT0000095	ZFP36L1	pos	neg	neg
KLF11	hsa-miR-142-5p	MIMAT0000433	ULK1	pos	neg	neg
KLF4	hsa-miR-29b-3p	MIMAT0000100	EML5	pos	neg	neg
KLF4	hsa-miR-29b-3p	MIMAT0000100	CRISPLD1	pos	neg	neg
KLF4	hsa-miR-29b-3p	MIMAT0000100	MEX3B	pos	neg	neg
KLF4	hsa-miR-29b-3p	MIMAT0000100	SLC16A1	pos	neg	neg
KLF4	hsa-miR-338-3p	MIMAT0000763	ZBTB39	pos	neg	neg
MYBL2	hsa-miR-29b-3p	MIMAT0000100	CRISPLD1	pos	neg	neg
NKX3-1	hsa-miR-302c-3p	MIMAT0000717	MBNL3	pos	neg	neg
NR1H3	hsa-miR-200c-3p	MIMAT0000617	TMEM229B	pos	neg	neg
NR1H3	hsa-miR-373-3p	MIMAT0000726	TIMP3	pos	neg	neg
NR2F1	hsa-miR-141-3p	MIMAT0000432	TGFB2	pos	neg	neg
NR2F1	hsa-miR-141-3p	MIMAT0000432	TNS1	pos	neg	neg
NR2F1	hsa-miR-200c-3p	MIMAT0000617	HS3ST1	pos	neg	neg
NR2F1	hsa-miR-200c-3p	MIMAT0000617	TMEM229B	pos	neg	neg
NR2F1	hsa-miR-96-5p	MIMAT0000095	TNS1	pos	neg	neg
NR2F1	hsa-miR-96-5p	MIMAT0000095	EXT1	pos	neg	neg
NR2F2	hsa-miR-141-3p	MIMAT0000432	EPHA2	pos	neg	neg
NR2F2	hsa-miR-141-3p	MIMAT0000432	TGFB2	pos	neg	neg
NR2F2	hsa-miR-200c-3p	MIMAT0000617	TMEM229B	pos	neg	neg
NR2F2	hsa-miR-373-3p	MIMAT0000726	EPHA2	pos	neg	neg
NR2F2	hsa-miR-373-3p	MIMAT0000726	TIMP3	pos	neg	neg
RUNX3	hsa-miR-139-5p	MIMAT0000250	FRMD4A	pos	neg	neg
RUNX3	hsa-miR-141-3p	MIMAT0000432	FRMD4A	pos	neg	neg
RUNX3	hsa-miR-182-5p	MIMAT0000259	SAMD4A	pos	neg	neg
RUNX3	hsa-miR-200c-3p	MIMAT0000617	FRMD4A	pos	neg	neg
RUNX3	hsa-miR-200c-3p	MIMAT0000617	LPAR1	pos	neg	neg
RUNX3	hsa-miR-200c-3p	MIMAT0000617	GPM6A	pos	neg	neg
SMAD7	hsa-miR-372-3p	MIMAT0000724	PRRX1	pos	neg	neg
SMAD7	hsa-miR-373-3p	MIMAT0000726	PRRX1	pos	neg	neg
SMAD9	hsa-miR-301a-3p	MIMAT0000688	MTMR12	pos	neg	neg
SMAD9	hsa-miR-301a-3p	MIMAT0000688	CPEB1	pos	neg	neg
SOX9	hsa-miR-25-3p	MIMAT0000081	CD69	pos	neg	neg
SOX9	hsa-miR-25-3p	MIMAT0000081	CHST7	pos	neg	neg
SOX9	hsa-miR-25-3p	MIMAT0000081	PALLD	pos	neg	neg
SOX9	hsa-miR-302a-3p	MIMAT0000684	SETD7	pos	neg	neg
SOX9	hsa-miR-302a-3p	MIMAT0000684	PALLD	pos	neg	neg
SOX9	hsa-miR-302a-3p	MIMAT0000684	TIMP3	pos	neg	neg
SOX9	hsa-miR-302a-3p	MIMAT0000684	MBNL3	pos	neg	neg
SOX9	hsa-miR-302a-3p	MIMAT0000684	RND3	pos	neg	neg
SOX9	hsa-miR-302c-3p	MIMAT0000717	MBNL3	pos	neg	neg
SOX9	hsa-miR-367-3p	MIMAT0000719	TCF21	pos	neg	neg
SOX9	hsa-miR-367-3p	MIMAT0000719	PALLD	pos	neg	neg
SOX9	hsa-miR-367-3p	MIMAT0000719	CD69	pos	neg	neg
SOX9	hsa-miR-367-3p	MIMAT0000719	CHST7	pos	neg	neg
SOX9	hsa-miR-367-3p	MIMAT0000719	CTTNBP2	pos	neg	neg
SPI1	hsa-miR-139-5p	MIMAT0000250	RAP2C	pos	neg	neg
SPI1	hsa-miR-141-3p	MIMAT0000432	PLEK	pos	neg	neg
SPI1	hsa-miR-141-3p	MIMAT0000432	HNMT	pos	neg	neg
SPI1	hsa-miR-141-3p	MIMAT0000432	DUSP1	pos	neg	neg
SPI1	hsa-miR-141-3p	MIMAT0000432	ZCCHC24	pos	neg	neg
SPI1	hsa-miR-141-3p	MIMAT0000432	EPHA2	pos	neg	neg
SPI1	hsa-miR-141-3p	MIMAT0000432	IGSF6	pos	neg	neg
SPI1	hsa-miR-182-5p	MIMAT0000259	CITED2	pos	neg	neg
SPI1	hsa-miR-182-5p	MIMAT0000259	SETD7	pos	neg	neg
SPI1	hsa-miR-182-5p	MIMAT0000259	ZFP36L1	pos	neg	neg
SPI1	hsa-miR-182-5p	MIMAT0000259	EXT1	pos	neg	neg
SPI1	hsa-miR-182-5p	MIMAT0000259	ABCD2	pos	neg	neg
SPI1	hsa-miR-183-5p	MIMAT0000261	ZFP36L1	pos	neg	neg
SPI1	hsa-miR-200c-3p	MIMAT0000617	TMEM229B	pos	neg	neg
SPI1	hsa-miR-200c-3p	MIMAT0000617	ZCCHC24	pos	neg	neg
SPI1	hsa-miR-217	MIMAT0000274	RAP2C	pos	neg	neg
SPI1	hsa-miR-25-3p	MIMAT0000081	NFIX	pos	neg	neg
SPI1	hsa-miR-25-3p	MIMAT0000081	FAM20C	pos	neg	neg
SPI1	hsa-miR-25-3p	MIMAT0000081	GFPT2	pos	neg	neg
SPI1	hsa-miR-25-3p	MIMAT0000081	DUSP6	pos	neg	neg
SPI1	hsa-miR-25-3p	MIMAT0000081	CHST7	pos	neg	neg
SPI1	hsa-miR-25-3p	MIMAT0000081	CD69	pos	neg	neg
SPI1	hsa-miR-296-3p	MIMAT0004679	CD40LG	pos	neg	neg
SPI1	hsa-miR-372-3p	MIMAT0000724	SETD7	pos	neg	neg
SPI1	hsa-miR-372-3p	MIMAT0000724	PLXDC2	pos	neg	neg
SPI1	hsa-miR-373-3p	MIMAT0000726	TIMP3	pos	neg	neg
SPI1	hsa-miR-373-3p	MIMAT0000726	PLXDC2	pos	neg	neg
SPI1	hsa-miR-373-3p	MIMAT0000726	SETD7	pos	neg	neg
SPI1	hsa-miR-373-3p	MIMAT0000726	EPHA2	pos	neg	neg
SPI1	hsa-miR-410-3p	MIMAT0002171	CYP4F11	pos	neg	neg
SPI1	hsa-miR-410-3p	MIMAT0002171	CSF2	pos	neg	neg
SPI1	hsa-miR-520a-3p	MIMAT0002834	PLXDC2	pos	neg	neg
SPI1	hsa-miR-520d-3p	MIMAT0002856	PLXDC2	pos	neg	neg
SPI1	hsa-miR-520e	MIMAT0002825	PLXDC2	pos	neg	neg
SPI1	hsa-miR-520e	MIMAT0002825	SETD7	pos	neg	neg
SPI1	hsa-miR-758-3p	MIMAT0003879	PLXDC2	pos	neg	neg
SPI1	hsa-miR-92b-3p	MIMAT0003218	FAM20C	pos	neg	neg
SPI1	hsa-miR-92b-3p	MIMAT0003218	DUSP6	pos	neg	neg
SPI1	hsa-miR-92b-3p	MIMAT0003218	NFIX	pos	neg	neg
SPI1	hsa-miR-92b-3p	MIMAT0003218	CHST7	pos	neg	neg
SPI1	hsa-miR-92b-3p	MIMAT0003218	CD69	pos	neg	neg
SPI1	hsa-miR-96-5p	MIMAT0000095	ZFP36L1	pos	neg	neg
SPI1	hsa-miR-96-5p	MIMAT0000095	IGSF6	pos	neg	neg
SPI1	hsa-miR-96-5p	MIMAT0000095	EXT1	pos	neg	neg
STAT1	hsa-miR-520e	MIMAT0002825	TAGAP	pos	neg	neg
STAT1	hsa-miR-520e	MIMAT0002825	SETD7	pos	neg	neg
STAT4	hsa-miR-92b-3p	MIMAT0003218	TAGAP	pos	neg	neg
STAT6	hsa-miR-183-5p	MIMAT0000261	PLA2G2D	pos	neg	neg
STAT6	hsa-miR-25-3p	MIMAT0000081	PALLD	pos	neg	neg
STAT6	hsa-miR-25-3p	MIMAT0000081	TAGAP	pos	neg	neg
STAT6	hsa-miR-92b-3p	MIMAT0003218	TAGAP	pos	neg	neg
STAT6	hsa-miR-96-5p	MIMAT0000095	PRRX1	pos	neg	neg
STAT6	hsa-miR-96-5p	MIMAT0000095	PPP3CA	pos	neg	neg
STAT6	hsa-miR-96-5p	MIMAT0000095	LGI1	pos	neg	neg
TFAP2C	hsa-miR-142-5p	MIMAT0000433	ULK1	pos	neg	neg

## Sheet: SE MRF
TF	miRNA	miRNA_ID	Gene	TF_gene_tag	miRNA_gene_tag	miRNA_TF_tag
EPAS1	hsa-miR-182-5p	MIMAT0000259	CITED2	pos	neg	neg
ERG	hsa-miR-141-3p	MIMAT0000432	TNS1	pos	neg	neg
ETS2	hsa-miR-200c-3p	MIMAT0000617	FRMD4B	pos	neg	neg
ETV6	hsa-miR-410-3p	MIMAT0002171	PLA2G4A	pos	neg	neg
FOSL2	hsa-miR-367-3p	MIMAT0000719	ITGA5	pos	neg	neg
FOSL2	hsa-miR-96-5p	MIMAT0000095	SCARB1	pos	neg	neg
FOSL2	hsa-miR-96-5p	MIMAT0000095	TNS1	pos	neg	neg
FOSL2	hsa-miR-96-5p	MIMAT0000095	IGSF6	pos	neg	neg
FOXA1	hsa-miR-141-3p	MIMAT0000432	MEIS2	pos	neg	neg
FOXF1	hsa-miR-410-3p	MIMAT0002171	SOD2	pos	neg	neg
GATA3	hsa-miR-141-3p	MIMAT0000432	UBASH3B	pos	neg	neg
GATA3	hsa-miR-141-3p	MIMAT0000432	DUSP1	pos	neg	neg
GATA3	hsa-miR-141-3p	MIMAT0000432	HNMT	pos	neg	neg
GATA3	hsa-miR-141-3p	MIMAT0000432	EPHA2	pos	neg	neg
GATA6	hsa-miR-141-3p	MIMAT0000432	HNMT	pos	neg	neg
GATA6	hsa-miR-200c-3p	MIMAT0000617	GPM6A	pos	neg	neg
GATA6	hsa-miR-367-3p	MIMAT0000719	ITGA5	pos	neg	neg
GATA6	hsa-miR-367-3p	MIMAT0000719	CLDN11	pos	neg	neg
GFI1	hsa-miR-200c-3p	MIMAT0000617	LPAR1	pos	neg	neg
HOXC8	hsa-miR-371a-5p	MIMAT0004687	EVI2A	pos	neg	neg
JUN	hsa-miR-139-5p	MIMAT0000250	RAP2C	pos	neg	neg
JUN	hsa-miR-200c-3p	MIMAT0000617	ARHGAP6	pos	neg	neg
JUN	hsa-miR-200c-3p	MIMAT0000617	RND3	pos	neg	neg
JUN	hsa-miR-200c-3p	MIMAT0000617	NOG	pos	neg	neg
KLF4	hsa-miR-29b-3p	MIMAT0000100	MEX3B	pos	neg	neg
KLF4	hsa-miR-29b-3p	MIMAT0000100	EML5	pos	neg	neg
KLF4	hsa-miR-29b-3p	MIMAT0000100	CRISPLD1	pos	neg	neg
KLF4	hsa-miR-29b-3p	MIMAT0000100	SLC16A1	pos	neg	neg
MYBL2	hsa-miR-29b-3p	MIMAT0000100	CRISPLD1	pos	neg	neg
MYC	hsa-miR-182-5p	MIMAT0000259	ZFP36L1	pos	neg	neg
MYC	hsa-miR-182-5p	MIMAT0000259	CITED2	pos	neg	neg
MYC	hsa-miR-183-5p	MIMAT0000261	ZFP36L1	pos	neg	neg
NR2F2	hsa-miR-302a-3p	MIMAT0000684	EPHA2	pos	neg	neg
NR2F2	hsa-miR-302a-3p	MIMAT0000684	TIMP3	pos	neg	neg
NR2F2	hsa-miR-302d-3p	MIMAT0000718	EPHA2	pos	neg	neg
NR2F2	hsa-miR-302d-3p	MIMAT0000718	TIMP3	pos	neg	neg
NR2F2	hsa-miR-373-3p	MIMAT0000726	TIMP3	pos	neg	neg
NR2F2	hsa-miR-373-3p	MIMAT0000726	EPHA2	pos	neg	neg
SNAI2	hsa-miR-200c-3p	MIMAT0000617	FRMD4A	pos	neg	neg
