# Supplementary material for: MicroRNA and transcription factor co-regulatory networks and subtype classification of seminoma and non-seminoma in testicular germ cell tumors
Source: Sci Rep. 2020 Jan 21;10:852. doi: 10.1038/s41598-020-57834-w (PMC6972857; doi:10.1038/s41598-020-57834-w)
Supplement: Supplementary file 3 — Supporting Information. [file 41598_2020_57834_MOESM3_ESM.xlsx]

## Sheet: related gene
No.	gene	COSMIC	OMIM	Litchfield et al.(2017)	NSE	SE
1	MTOR	√
2	STK11	√	√
3	DICER1	√
4	FAS	√
5	KIT	√
6	TGCT1		√	√
7	GAB2			√	√
8	USP35			√
9	ATF7IP			√
10	KIAA1551			√
11	CNOT2			√
12	KITLG			√
13	ATG14			√
14	MAP2K1			√
15	SNAPC5			√
16	ZWILCH			√
17	WDR73			√
18	GSPT1			√
19	HEATR3			√
20	RFWD3			√
21	ZFPM1			√
22	HNF1B			√
23	TEX14			√
24	THOC1			√
25	ZNF254			√
26	SALL4			√
27	PCNT			√
28	AIFM3			√
29	PMF1			√
30	CCT3			√
31	ZNF638			√
32	OXNAD1			√
33	G3BP2			√
34	SMARCAD1			√
35	CENPE			√
36	MANBA			√
37	BAK1			√
38	GATA4			√
39	PRDM14			√
40	DMRT1			√

## Sheet: related miRNA
No.	miRNA	HMDD 3.2	miR2Disease	NSE	SE
1	hsa-mir-29a	√			√
2	hsa-mir-133b	√	√
3	hsa-mir-140		√
4	hsa-mir-142	√			√
5	hsa-mir-145		√
6	hsa-mir-199a	√
7	hsa-mir-199a-1	√
8	hsa-mir-199a-2	√
9	hsa-mir-200c		√		√
10	hsa-mir-214	√			√
11	hsa-mir-223	√
12	hsa-mir-302a	√		√	√
13	hsa-mir-302d		√	√	√
14	hsa-mir-367	√	√	√	√
15	hsa-mir-371a	√	√		√
16	hsa-mir-372	√	√	√	√
17	hsa-mir-373	√	√	√	√
18	hsa-mir-486	√
19	hsa-mir-629	√
